# Supplementary material for: CTAB Enhanced Room-Temperature Detection of NO2 Based on MoS2-Reduced Graphene Oxide Nanohybrid
Source: Nanomaterials (Basel). 2022 Apr 11;12(8):1300. doi: 10.3390/nano12081300 (PMC9032584; doi:10.3390/nano12081300)
Supplement: Supplementary file 1 [file nanomaterials-12-01300-s001.zip]

Archive with 1 entries (1 files):
- nanomaterials-1646881-supplementary.pdf
